# Supplementary material for: Transcriptome and protein interaction profiling in cancer cells with mutations in histone H3.3
Source: Sci Data. 2018 Dec 11;5:180283. doi: 10.1038/sdata.2018.283 (PMC6289111; doi:10.1038/sdata.2018.283)
Supplement: Supplementary file 1 [file sdata2018283-isa1.zip]

Archive with 5 entries (5 files):
- i_Investigation.txt
- s_Lindroth393B_study.txt
- a_Lindroth393B_lcms.txt
- a_Lindroth393B_hiseq.txt
- a_Lindroth393B_array.txt
