# Supplementary material for: Transcriptome and protein interaction profiling in cancer cells with mutations in histone H3.3
Source: Sci Data. 2018 Dec 11;5:180283. doi: 10.1038/sdata.2018.283 (PMC6289111; doi:10.1038/sdata.2018.283)
Supplement: Supplementary file 1 [file sdata2018283-isa1.zip › i_Investigation.txt]

# Investigation File generated for Scientific Data with Investigation File Authoring Tool version 0.1.0 on 07/11/2018 - This metadata file is CC0
ONTOLOGY SOURCE REFERENCE
Term Source Name	NCBITaxon	BTO	OBI	ERO	NIFDYS	NBO	EFO
Term Source File	http://data.bioontology.org/ontologies/NCBITAXON	http://data.bioontology.org/ontologies/BTO	http://data.bioontology.org/ontologies/OBI	http://data.bioontology.org/ontologies/ERO	http://data.bioontology.org/ontologies/NIFDYS	http://data.bioontology.org/ontologies/NBO	http://data.bioontology.org/ontologies/EFO
Term Source Version	2016AB	unknown	2014-08-18	2013-08-02	1.5 (December, 2012)	2012-07-09	2.101
Term Source Description	National Center for Biotechnology Information (NCBI) Organismal Classification	BRENDA Tissue and Enzyme Source Ontology	Ontology for Biomedical Investigations	Eagle-I Research Resource Ontology	Neuroscience Information Framework (NIF) Dysfunction Ontlogy	Neuro Behavior Ontology	Experimental Factor Ontology
INVESTIGATION
Investigation Identifier
Investigation Title
Investigation Description
Investigation Submission Date
Investigation Public Release Date
INVESTIGATION PUBLICATIONS
Investigation PubMed ID
Investigation Publication DOI
Investigation Publication Author List
Investigation Publication Title
Investigation Publication Status
Investigation Publication Status Term Accession Number
Investigation Publication Status Term Source REF
INVESTIGATION CONTACTS
Investigation Person Last Name
Investigation Person Mid Initials
Investigation Person First Name
Investigation Person Address
Investigation Person Phone
Investigation Person Fax
Investigation Person Email
Investigation Person Affiliation
Investigation Person Roles
Investigation Person Roles Term Accession Number
Investigation Person Roles Term Source REF
STUDY
Study Identifier	10.1038/sdata.2018.283
Study Title	Transcriptome and protein interaction profiling in cancer cells with mutations in histone H3.3
Study Submission Date	07/08/2018
Study Public Release Date	11/12/2018
Study Description	http://www.nature.com/articles/sdata2018283#abstract
Study File Name	s_Lindroth393B_study.txt
Comment[Subject Keywords]	///;//
Comment[Manuscript Licence]	CC BY-4.0
Comment[Experimental Metadata Licence]	CC0
Comment[Supplementary Information File Name]	
Comment[Supplementary Information File Type]	x-zip-compressed
Comment[Supplementary Information File URL]	http://www.nature.com/articles/sdata2018283#supplementary-information
Comment[Data Repository]	Gene Expression Omnibus;Gene Expression Omnibus;PRIDE
Comment[Data Record Accession]	GSE102193;GSE103559;PXD009966
Comment[Data Record URI]	http://identifiers.org/geo:GSE102193;http://identifiers.org/geo:GSE103559;http://identifiers.org/pride.project:PXD009966
STUDY DESIGN DESCRIPTORS
Study Design Type	transcription profiling design	protein interaction analysis objective
Study Design Type Term Accession Number	OBI:0001430	ERO:0100222
Study Design Type Term Source REF	OBI	ERO
STUDY PUBLICATIONS
Study PubMed ID	""
Study Publication DOI	doi:10.1038/s41598-017-13887-y
Study Publication Author List	""
Study Publication Title	""
Study Publication Status	published
Study Publication Status Term Accession Number	
Study Publication Status Term Source REF	
STUDY FACTORS
Study Factor Name	age	sex
Study Factor Type	age	biological sex
Study Factor Type Term Accession Number	PATO:0000011	PATO:0000047
Study Factor Type Term Source REF	NIFDYS	NBO
STUDY ASSAYS
Study Assay Measurement Type	protein expression profiling	transcription profiling by high throughput sequencing	transcription profiling by array assay
Study Assay Measurement Type Term Accession Number	OBI:0000615	http://www.ebi.ac.uk/efo/EFO_0002770	OBI:0001463
Study Assay Measurement Type Term Source REF	ERO	EFO	OBI
Study Assay Technology Type	liquid chromatography-tandem mass spectrometry	RNA sequencing	RNA sequencing
Study Assay Technology Type Term Accession Number	CHMO:0000701	ERO:0001658	ERO:0001658
Study Assay Technology Type Term Source REF	OBI	ERO	ERO
Study Assay Technology Platform	instrument; manufacturer	instrument; manufacturer	instrument; manufacturer
Study Assay File Name	a_Lindroth393B_lcms.txt	a_Lindroth393B_hiseq.txt	a_Lindroth393B_array.txt
STUDY PROTOCOLS
Study Protocol Name	Sample collection	Immunoprecipitation, liquid chromatography and tandem mass spectrometry analysis	Transcriptome analysis
Study Protocol Type	specimen collection process	liquid chromatography-tandem mass spectrometry	transcription profiling assay
Study Protocol Type Term Accession Number	OBI:0000659	CHMO:0000701	OBI:0000424
Study Protocol Type Term Source REF	EFO	OBI	OBI
Study Protocol Description			
Study Protocol URI	""	""	""
Study Protocol Version			
Study Protocol Parameters Name	""	instrument; manufacturer	instrument; manufacturer
Study Protocol Parameters Name Term Accession Number	""	""	""
Study Protocol Parameters Name Term Source REF	""	""	""
Study Protocol Components Name	""	""	""
Study Protocol Components Type	""	""	""
Study Protocol Components Type Term Accession Number	""	""	""
Study Protocol Components Type Term Source REF	""	""	""
STUDY CONTACTS
Study Person Last Name	Lim	Park	Baude	Fellenberg	Zustin	Haller	Krücken	Kang	Park	Plass	Lindroth
Study Person First Name	Jinyeong	Joo Hyun	Annika	Jörg	Jozef	Florian	Irene	Hyun Guy	Yoon Jung	Christoph	Anders M.
Study Person Mid Initials											
Study Person Email	""	""	""	""	""	""	""	""	""	""	lindroth@ncc.re.kr
Study Person Phone											
Study Person Fax											
Study Person Address											
Study Person Affiliation	Graduate School of Cancer Science and Policy, Cancer Biomedical Science, National Cancer Center, Gyeonggi-do, Republic of Korea	Metabolism and Epigenetics Laboratory, Department of Nutritional Science and Food Management, Ewha Womans University, Seoul, Republic of Korea	Division of Epigenomics and Cancer Risk Factors, German Cancer Research Center, Heidelberg, Germany	Research Center for Experimental Orthopedics, Clinic for Orthopedic and Trauma Surgery, University of Heidelberg, Heidelberg, Germany	Institute of Osteology and Biomechanics, University Medical Center Hamburg Eppendorf, Hamburg, Germany	Institute of Pathology, University Hospital Erlangen, Erlangen, Germany	Institute of Pathology, University of Leipzig, Leipzig, Germany	Graduate School of Cancer Science and Policy, Cancer Biomedical Science, National Cancer Center, Gyeonggi-do, Republic of Korea	Metabolism and Epigenetics Laboratory, Department of Nutritional Science and Food Management, Ewha Womans University, Seoul, Republic of Korea	Division of Epigenomics and Cancer Risk Factors, German Cancer Research Center, Heidelberg, Germany	Graduate School of Cancer Science and Policy, Cancer Biomedical Science, National Cancer Center, Gyeonggi-do, Republic of Korea
Study Person Roles											
Study Person Roles Term Accession Number											
Study Person Roles Term Source REF											
Comment[Study Person ORCID]		0000-0001-6999-4996									
Comment[Funder]											
Comment[FundRef ID]											
Comment[Funder Term Source REF]											
Comment[Grant Identifier]											
