# Supplementary material for: Transcriptome and protein interaction profiling in cancer cells with mutations in histone H3.3
Source: Sci Data. 2018 Dec 11;5:180283. doi: 10.1038/sdata.2018.283 (PMC6289111; doi:10.1038/sdata.2018.283)
Supplement: Supplementary file 1 [file sdata2018283-isa1.zip › s_Lindroth393B_study.txt]

Source Name	Characteristics[organism]	Term Source REF	Term Accession Number	Characteristics[cell line]	Term Source REF	Term Accession Number	Comment[tumor]	Comment[tissue]	Comment[H3F3A genotype]	Protocol REF	Sample Name	Factor Value[age]	Factor Value[sex]
National Cancer Center	Homo sapiens	NCBITaxon	NCBITaxon:9606				Giant Cell Tumor of the Bone	C492 Malignant neoplasm of connective and soft tissue of lower limb, including hip	WT	Sample collection	WF1-2	59	Female
National Cancer Center	Homo sapiens	NCBITaxon	NCBITaxon:9606				Giant Cell Tumor of the Bone	C402 Malignant neoplasm of long bones of lower limb	N/A	Sample collection	WM1-6	24	Male
National Cancer Center	Homo sapiens	NCBITaxon	NCBITaxon:9606				Giant Cell Tumor of the Bone	C402 Malignant neoplasm of long bones of lower limb	WT	Sample collection	WF1-9	18	Female
National Cancer Center	Homo sapiens	NCBITaxon	NCBITaxon:9606				Giant Cell Tumor of the Bone	C400 Malignant neoplasm of scapula and long bones of upper limb	G34W	Sample collection	GM1-15	28	Male
National Cancer Center	Homo sapiens	NCBITaxon	NCBITaxon:9606				Giant Cell Tumor of the Bone	C492 Malignant neoplasm of connective and soft tissue of lower limb, including hip	G34W	Sample collection	GF1-16	53	Female
National Cancer Center	Homo sapiens	NCBITaxon	NCBITaxon:9606				Giant Cell Tumor of the Bone	C402 Malignant neoplasm of long bones of lower limb	G34W	Sample collection	GM1-17	63	Male
National Cancer Center	Homo sapiens	NCBITaxon	NCBITaxon:9606				Giant Cell Tumor of the Bone	C400 Malignant neoplasm of scapula and long bones of upper limb	G34W	Sample collection	GM1-21	51	Male
National Cancer Center	Homo sapiens	NCBITaxon	NCBITaxon:9606				Giant Cell Tumor of the Bone	C402 Malignant neoplasm of long bones of lower limb	G34W	Sample collection	GF1-22	29	Female
National Cancer Center	Homo sapiens	NCBITaxon	NCBITaxon:9606				Giant Cell Tumor of the Bone	C402 Malignant neoplasm of long bones of lower limb	G34W	Sample collection	GM2-1	31	Male
National Cancer Center	Homo sapiens	NCBITaxon	NCBITaxon:9606				Giant Cell Tumor of the Bone	C402 Malignant neoplasm of long bones of lower limb	G34W	Sample collection	GM2-5	38	Female
National Cancer Center	Homo sapiens	NCBITaxon	NCBITaxon:9606				Giant Cell Tumor of the Bone	C492 Malignant neoplasm of connective and soft tissue of lower limb, including hip	WT	Sample collection	WM2-6	33	Male
National Cancer Center	Homo sapiens	NCBITaxon	NCBITaxon:9606				Giant Cell Tumor of the Bone	C492 Malignant neoplasm of connective and soft tissue of lower limb, including hip	G34W	Sample collection	GF2-7	57	Female
National Cancer Center	Homo sapiens	NCBITaxon	NCBITaxon:9606				Giant Cell Tumor of the Bone	Right thigh	WT	Sample collection	GCTB05	63	Male
National Cancer Center	Homo sapiens	NCBITaxon	NCBITaxon:9606				Giant Cell Tumor of the Bone	Right distal radius	G34W	Sample collection	GCTB06	42	Female
National Cancer Center	Homo sapiens	NCBITaxon	NCBITaxon:9606				Giant Cell Tumor of the Bone	Distal radius, subcondral	G34W	Sample collection	GCTB07	23	Female
National Cancer Center	Homo sapiens	NCBITaxon	NCBITaxon:9606				Giant Cell Tumor of the Bone	R/O fibular head	WT	Sample collection	GCTB08	75	Male
National Cancer Center	Homo sapiens	NCBITaxon	NCBITaxon:9606				Giant Cell Tumor of the Bone	Permanent Lt. distal femur	WT	Sample collection	GCTB09	21	Female
National Cancer Center	Homo sapiens	NCBITaxon	NCBITaxon:9606				Giant Cell Tumor of the Bone	Permanent Lt. Distal femur	G34W	Sample collection	GCTB10	32	Female
National Cancer Center	Homo sapiens	NCBITaxon	NCBITaxon:9606				Giant Cell Tumor of the Bone	Left patella	WT	Sample collection	GCTB11	30	Male
National Cancer Center	Homo sapiens	NCBITaxon	NCBITaxon:9606				Giant Cell Tumor of the Bone	Distal femur	G34W	Sample collection	GCTB12	32	Male
ATCC Commercial source	Homo sapiens	NCBITaxon	NCBITaxon:9606				Pre-osteoblast	Bone	WT	Sample collection	hFOB1.19	NA	Female
German Cancer Research Center	Homo sapiens	NCBITaxon	NCBITaxon:9606				NA	Bone mesenchyma	WT	Sample collection	KM1234	NA	Female
German Cancer Research Center	Homo sapiens	NCBITaxon	NCBITaxon:9606				Giant Cell Tumor of the Bone	Distal femur	wt	Sample collection	dkfzC-AO	27	Male
German Cancer Research Center	Homo sapiens	NCBITaxon	NCBITaxon:9606				Giant Cell Tumor of the Bone	Distal femur	G34W	Sample collection	dkfzC-AP	27	Male
German Cancer Research Center	Homo sapiens	NCBITaxon	NCBITaxon:9606				Giant Cell Tumor of the Bone	Distal femur	G34W	Sample collection	dkfzC-AQ	22	Male
German Cancer Research Center	Homo sapiens	NCBITaxon	NCBITaxon:9606				Giant Cell Tumor of the Bone	Proxima tibia	G34W	Sample collection	dkfzC-AR	37	Male
German Cancer Research Center	Homo sapiens	NCBITaxon	NCBITaxon:9606				Giant Cell Tumor of the Bone	Distal femur	G34W	Sample collection	dkfzC-AS	22	Male
German Cancer Research Center	Homo sapiens	NCBITaxon	NCBITaxon:9606				Giant Cell Tumor of the Bone	Distal femur	G34W	Sample collection	dkfzC-AT	22	Female
German Cancer Research Center	Homo sapiens	NCBITaxon	NCBITaxon:9606				Giant Cell Tumor of the Bone	Femur	G34W	Sample collection	dkfzC-AU	53	Male
German Cancer Research Center	Homo sapiens	NCBITaxon	NCBITaxon:9606				Giant Cell Tumor of the Bone	Proxima tibia	G34W	Sample collection	dkfzC-AW	41	Male
German Cancer Research Center	Homo sapiens	NCBITaxon	NCBITaxon:9606				Giant Cell Tumor of the Bone	Proxima tibia	G34W	Sample collection	dkfzC-AX	31	Male
HEK293 cells				HEK-293 cell	BTO	BTO:0000007	NA	Cell line	WT	Sample collection	isoH3.3 WT	NA	NA
HEK293 cells				HEK-293 cell	BTO	BTO:0000007	NA	Cell line	K27M	Sample collection	isoH3.3 K27M	NA	NA
HEK293 cells				HEK-293 cell	BTO	BTO:0000007	NA	Cell line	G34R	Sample collection	isoH3.3 G34R	NA	NA
HEK293 cells				HEK-293 cell	BTO	BTO:0000007	NA	Cell line	G34W	Sample collection	isoH3.3 G34W	NA	NA
