# Supplementary material for: Transcriptome and protein interaction profiling in cancer cells with mutations in histone H3.3
Source: Sci Data. 2018 Dec 11;5:180283. doi: 10.1038/sdata.2018.283 (PMC6289111; doi:10.1038/sdata.2018.283)
Supplement: Supplementary file 1 [file sdata2018283-isa1.zip › a_Lindroth393B_lcms.txt]

Sample Name	Protocol REF	Parameter Value[instrument]	Parameter Value[manufacturer]	Assay Name	Raw Data File	Comment[Data Repository]	Comment[Data Record Accession]	Comment[Data Record URI]
isoH3.3 G34R	Immunoprecipitation, liquid chromatography and tandem mass spectrometry analysis	LC-MS/MS	Q-Exactive	Lindroth_08	PXD009966	PRIDE	PXD009966	http://identifiers.org/pride.project:PXD009966
isoH3.3 G34R	Immunoprecipitation, liquid chromatography and tandem mass spectrometry analysis	LC-MS/MS	Q-Exactive	Lindroth_09	PXD009966	PRIDE	PXD009966	http://identifiers.org/pride.project:PXD009966
isoH3.3 G34W	Immunoprecipitation, liquid chromatography and tandem mass spectrometry analysis	LC-MS/MS	Q-Exactive	Lindroth_10	PXD009966	PRIDE	PXD009966	http://identifiers.org/pride.project:PXD009966
isoH3.3 G34W	Immunoprecipitation, liquid chromatography and tandem mass spectrometry analysis	LC-MS/MS	Q-Exactive	Lindroth_11	PXD009966	PRIDE	PXD009966	http://identifiers.org/pride.project:PXD009966
isoH3.3 G34W	Immunoprecipitation, liquid chromatography and tandem mass spectrometry analysis	LC-MS/MS	Q-Exactive	Lindroth_12	PXD009966	PRIDE	PXD009966	http://identifiers.org/pride.project:PXD009966
isoH3.3 WT	Immunoprecipitation, liquid chromatography and tandem mass spectrometry analysis	LC-MS/MS	Q-Exactive	Lindroth_01	PXD009966	PRIDE	PXD009966	http://identifiers.org/pride.project:PXD009966
isoH3.3 WT	Immunoprecipitation, liquid chromatography and tandem mass spectrometry analysis	LC-MS/MS	Q-Exactive	Lindroth_02	PXD009966	PRIDE	PXD009966	http://identifiers.org/pride.project:PXD009966
isoH3.3 WT	Immunoprecipitation, liquid chromatography and tandem mass spectrometry analysis	LC-MS/MS	Q-Exactive	Lindroth_03	PXD009966	PRIDE	PXD009966	http://identifiers.org/pride.project:PXD009966
isoH3.3 K27M	Immunoprecipitation, liquid chromatography and tandem mass spectrometry analysis	LC-MS/MS	Q-Exactive	Lindroth_04	PXD009966	PRIDE	PXD009966	http://identifiers.org/pride.project:PXD009966
isoH3.3 K27M	Immunoprecipitation, liquid chromatography and tandem mass spectrometry analysis	LC-MS/MS	Q-Exactive	Lindroth_05	PXD009966	PRIDE	PXD009966	http://identifiers.org/pride.project:PXD009966
isoH3.3 K27M	Immunoprecipitation, liquid chromatography and tandem mass spectrometry analysis	LC-MS/MS	Q-Exactive	Lindroth_06	PXD009966	PRIDE	PXD009966	http://identifiers.org/pride.project:PXD009966
isoH3.3 G34R	Immunoprecipitation, liquid chromatography and tandem mass spectrometry analysis	LC-MS/MS	Q-Exactive	Lindroth_07	PXD009966	PRIDE	PXD009966	http://identifiers.org/pride.project:PXD009966
