# Supplementary material for: Transcriptome and protein interaction profiling in cancer cells with mutations in histone H3.3
Source: Sci Data. 2018 Dec 11;5:180283. doi: 10.1038/sdata.2018.283 (PMC6289111; doi:10.1038/sdata.2018.283)
Supplement: Supplementary file 1 [file sdata2018283-isa1.zip › a_Lindroth393B_hiseq.txt]

Sample Name	Protocol REF	Parameter Value[instrument]	Parameter Value[manufacturer]	Assay Name	Raw Data File	Comment[Data Repository]	Comment[Data Record Accession]	Comment[Data Record URI]
GCTB07	Transcriptome analysis	HiSeq2500	Illumina	GCTB07	GSM2773985	Gene Expression Omnibus	GSE103559	http://identifiers.org/geo:GSE103559
GCTB08	Transcriptome analysis	HiSeq2500	Illumina	GCTB08	GSM2773986	Gene Expression Omnibus	GSE103559	http://identifiers.org/geo:GSE103559
GCTB09	Transcriptome analysis	HiSeq2500	Illumina	GCTB09	GSM2773987	Gene Expression Omnibus	GSE103559	http://identifiers.org/geo:GSE103559
GCTB10	Transcriptome analysis	HiSeq2500	Illumina	GCTB10	GSM2773988	Gene Expression Omnibus	GSE103559	http://identifiers.org/geo:GSE103559
GCTB11	Transcriptome analysis	HiSeq2500	Illumina	GCTB11	GSM2773989	Gene Expression Omnibus	GSE103559	http://identifiers.org/geo:GSE103559
GCTB12	Transcriptome analysis	HiSeq2500	Illumina	GCTB12	GSM2773990	Gene Expression Omnibus	GSE103559	http://identifiers.org/geo:GSE103559
KM1234	Transcriptome analysis	HiSeq2500	Illumina	KM1234	GSM2773991	Gene Expression Omnibus	GSE103559	http://identifiers.org/geo:GSE103559
