# Supplementary material for: Transcriptome and protein interaction profiling in cancer cells with mutations in histone H3.3
Source: Sci Data. 2018 Dec 11;5:180283. doi: 10.1038/sdata.2018.283 (PMC6289111; doi:10.1038/sdata.2018.283)
Supplement: Supplementary file 1 [file sdata2018283-isa1.zip › a_Lindroth393B_array.txt]

Sample Name	Protocol REF	Parameter Value[instrument]	Parameter Value[manufacturer]	Assay Name	Raw Data File	Comment[Data Repository]	Comment[Data Record Accession]	Comment[Data Record URI]
WF1-2	Transcriptome analysis	BeadChip microarray	Illumina	WF1-2	GSM2730212	Gene Expression Omnibus	GSE102193	http://identifiers.org/geo:GSE102193
WM1-6	Transcriptome analysis	BeadChip microarray	Illumina	WM1-6	GSM2730213	Gene Expression Omnibus	GSE102193	http://identifiers.org/geo:GSE102193
WF1-9	Transcriptome analysis	BeadChip microarray	Illumina	WF1-9	GSM2730214	Gene Expression Omnibus	GSE102193	http://identifiers.org/geo:GSE102193
GM1-15	Transcriptome analysis	BeadChip microarray	Illumina	GM1-15	GSM2730215	Gene Expression Omnibus	GSE102193	http://identifiers.org/geo:GSE102193
GF1-16	Transcriptome analysis	BeadChip microarray	Illumina	GF1-16	GSM2730216	Gene Expression Omnibus	GSE102193	http://identifiers.org/geo:GSE102193
GM1-17	Transcriptome analysis	BeadChip microarray	Illumina	GM1-17	GSM2730217	Gene Expression Omnibus	GSE102193	http://identifiers.org/geo:GSE102193
GM1-21	Transcriptome analysis	BeadChip microarray	Illumina	GM1-21	GSM2730218	Gene Expression Omnibus	GSE102193	http://identifiers.org/geo:GSE102193
GF1-22	Transcriptome analysis	BeadChip microarray	Illumina	GF1-22	GSM2730219	Gene Expression Omnibus	GSE102193	http://identifiers.org/geo:GSE102193
GM2-1	Transcriptome analysis	BeadChip microarray	Illumina	GM2-1	GSM2730220	Gene Expression Omnibus	GSE102193	http://identifiers.org/geo:GSE102193
GM2-5	Transcriptome analysis	BeadChip microarray	Illumina	GM2-5	GSM2730221	Gene Expression Omnibus	GSE102193	http://identifiers.org/geo:GSE102193
WM2-6	Transcriptome analysis	BeadChip microarray	Illumina	WM2-6	GSM2730222	Gene Expression Omnibus	GSE102193	http://identifiers.org/geo:GSE102193
GF2-7	Transcriptome analysis	BeadChip microarray	Illumina	GF2-7	GSM2730223	Gene Expression Omnibus	GSE102193	http://identifiers.org/geo:GSE102193
GCTB05	Transcriptome analysis	BeadChip microarray	Illumina	C05	GSM2730224	Gene Expression Omnibus	GSE102193	http://identifiers.org/geo:GSE102193
GCTB06	Transcriptome analysis	BeadChip microarray	Illumina	C06	GSM2730225	Gene Expression Omnibus	GSE102193	http://identifiers.org/geo:GSE102193
GCTB07	Transcriptome analysis	BeadChip microarray	Illumina	C07	GSM2730226	Gene Expression Omnibus	GSE102193	http://identifiers.org/geo:GSE102193
GCTB08	Transcriptome analysis	BeadChip microarray	Illumina	C08	GSM2730227	Gene Expression Omnibus	GSE102193	http://identifiers.org/geo:GSE102193
GCTB09	Transcriptome analysis	BeadChip microarray	Illumina	C09	GSM2730228	Gene Expression Omnibus	GSE102193	http://identifiers.org/geo:GSE102193
GCTB10	Transcriptome analysis	BeadChip microarray	Illumina	C10	GSM2730229	Gene Expression Omnibus	GSE102193	http://identifiers.org/geo:GSE102193
KM1234	Transcriptome analysis	BeadChip microarray	Illumina	dkfzC-KM1234	GSM2730211	Gene Expression Omnibus	GSE102193	http://identifiers.org/geo:GSE102193
hFOB1.19	Transcriptome analysis	BeadChip microarray	Illumina	aeccC-FOB	GSM2730210	Gene Expression Omnibus	GSE102193	http://identifiers.org/geo:GSE102193
dkfzC-AO	Transcriptome analysis	BeadChip microarray	Illumina	dkfzC-AO	GSM2730201	Gene Expression Omnibus	GSE102193	http://identifiers.org/geo:GSE102193
dkfzC-AP	Transcriptome analysis	BeadChip microarray	Illumina	dkfzC-AP	GSM2730202	Gene Expression Omnibus	GSE102193	http://identifiers.org/geo:GSE102193
dkfzC-AQ	Transcriptome analysis	BeadChip microarray	Illumina	dkfzC-AQ	GSM2730203	Gene Expression Omnibus	GSE102193	http://identifiers.org/geo:GSE102193
dkfzC-AR	Transcriptome analysis	BeadChip microarray	Illumina	dkfzC-AR	GSM2730204	Gene Expression Omnibus	GSE102193	http://identifiers.org/geo:GSE102193
dkfzC-AS	Transcriptome analysis	BeadChip microarray	Illumina	dkfzC-AS	GSM2730205	Gene Expression Omnibus	GSE102193	http://identifiers.org/geo:GSE102193
dkfzC-AT	Transcriptome analysis	BeadChip microarray	Illumina	dkfzC-AT	GSM2730206	Gene Expression Omnibus	GSE102193	http://identifiers.org/geo:GSE102193
dkfzC-AU	Transcriptome analysis	BeadChip microarray	Illumina	dkfzC-AU	GSM2730207	Gene Expression Omnibus	GSE102193	http://identifiers.org/geo:GSE102193
dkfzC-AW	Transcriptome analysis	BeadChip microarray	Illumina	dkfzC-AW	GSM2730208	Gene Expression Omnibus	GSE102193	http://identifiers.org/geo:GSE102193
dkfzC-AX	Transcriptome analysis	BeadChip microarray	Illumina	dkfzC-AX	GSM2730209	Gene Expression Omnibus	GSE102193	http://identifiers.org/geo:GSE102193
